# Supplementary material for: Measuring voluntary responses in healthcare utilization during the COVID-19 pandemic: Evidence from Taiwan
Source: PLoS One. 2022 Dec 8;17(12):e0271810. doi: 10.1371/journal.pone.0271810 (PMC9731448; doi:10.1371/journal.pone.0271810)
Supplement: S1 File — (ZIP) [file pone.0271810.s001.zip]

Archive with 2 entries (2 files):
- COVID_health_S1_File.pdf
- COVID_health_S1_File.tex
