# Supplementary material for: Measuring voluntary responses in healthcare utilization during the COVID-19 pandemic: Evidence from Taiwan
Source: PLoS One. 2022 Dec 8;17(12):e0271810. doi: 10.1371/journal.pone.0271810 (PMC9731448; doi:10.1371/journal.pone.0271810)
Supplement: S1 File — (ZIP) [file pone.0271810.s001.zip › COVID_health_S1_File.tex]

%!TEX TS-program = xelatex  
%!TEX encoding = UTF-8 Unicode  

%%% Package and setting from template
\documentclass[10pt,letterpaper]{article}
\usepackage[top=0.85in,left=2.75in,footskip=0.75in]{geometry}
% amsmath and amssymb packages, useful for mathematical formulas and symbols
\usepackage{amsmath,amssymb}
% Use adjustwidth environment to exceed column width (see example table in text)
\usepackage{changepage}
% Use Unicode characters when possible
\usepackage[utf8x]{inputenc}
% textcomp package and marvosym package for additional characters
\usepackage{textcomp,marvosym}
% cite package, to clean up citations in the main text. Do not remove.
\usepackage{cite}
% Use nameref to cite supporting information files (see Supporting Information section for more info)
\usepackage{nameref,hyperref}
% line numbers
\usepackage[right]{lineno}
% ligatures disabled
\usepackage{microtype}
\DisableLigatures[f]{encoding = *, family = * }
% color can be used to apply background shading to table cells only
\usepackage[table]{xcolor}
% array package and thick rules for tables
\usepackage{array}
% create "+" rule type for thick vertical lines
\newcolumntype{+}{!{\vrule width 2pt}}
% create \thickcline for thick horizontal lines of variable length
\newlength\savedwidth
\newcommand\thickcline[1]{%
  \noalign{\global\savedwidth\arrayrulewidth\global\arrayrulewidth 2pt}%
  \cline{#1}%
  \noalign{\vskip\arrayrulewidth}%
  \noalign{\global\arrayrulewidth\savedwidth}%
}
% \thickhline command for thick horizontal lines that span the table
\newcommand\thickhline{\noalign{\global\savedwidth\arrayrulewidth\global\arrayrulewidth 2pt}%
\hline
\noalign{\global\arrayrulewidth\savedwidth}}
% Remove comment for double spacing
\usepackage{setspace} 
\doublespacing
% Text layout
\raggedright
\setlength{\parindent}{0.5cm}
\textwidth 5.25in 
\textheight 8.75in
% Bold the 'Figure #' in the caption and separate it from the title/caption with a period
% Captions will be left justified
\usepackage[aboveskip=1pt,labelfont=bf,labelsep=period,justification=raggedright,singlelinecheck=off]{caption}
\renewcommand{\figurename}{Fig}
% Use the PLoS provided BiBTeX style
\bibliographystyle{plos2015}
% Remove brackets from numbering in List of References
\makeatletter
\renewcommand{\@biblabel}[1]{\quad#1.}
\makeatother
% Header and Footer with logo
\usepackage{lastpage,fancyhdr,graphicx}
\usepackage{epstopdf}
%\pagestyle{myheadings}
\pagestyle{fancy}
\fancyhf{}
%\setlength{\headheight}{27.023pt}
%\lhead{\includegraphics[width=2.0in]{PLOS-submission.eps}}
\rfoot{\thepage/\pageref{LastPage}}
\renewcommand{\headrulewidth}{0pt}
\renewcommand{\footrule}{\hrule height 2pt \vspace{2mm}}
\fancyheadoffset[L]{2.25in}
\fancyfootoffset[L]{2.25in}
\lfoot{\today}
%% Include all macros below
\newcommand{\lorem}{{\bf LOREM}}
\newcommand{\ipsum}{{\bf IPSUM}}

%%% Packages from authors
\usepackage{threeparttable}
\usepackage{booktabs} % for much better looking tables
\usepackage{longtable}

%%% END MACROS SECTION


\begin{document}

\setcounter{figure}{0}
\renewcommand{\thefigure}{A\arabic{figure}}

\section*{S1 File. Appendix A: Taiwan's response to the COVID-19 pandemic} \label{S1}

Taiwan had been praised by international medias as a success story of COVID-19 prevention \cite{reuters2020,nyt2021covid,nyt2021taiwan,cnn2020taiwan,cnn2020taiwans,economist2020}. As of 9\textsuperscript{th} January 2021, Lowy Institute ranked Taiwan as the top three countries with the best performance on COVID-19 pandemic management \cite{lowy2021}. In general, three key strategies have helped the nation successfully prevent the spread of the virus: 1) Early border control and quarantine policies; 2) Distributing and producing face masks and  3) Disclosing COVID-19 information to the public.

\subsection*{Early border control and quarantine policies}

As of the first confirmed case, the Taiwan government initiated quarantine policies requiring people returning from ``high-risk'' COVID-19 countries (e.g., China), and those who had come into contact with confirmed cases, had to enter self-quarantine for 14 days. From March 19\textsuperscript{th}, the Taiwan government restricted all foreigners from entering the country, and on the very same day, all citizens returning from oversea had to take 14 days' quarantine. The border control policy for the foreigners had been relaxed from June 29\textsuperscript{th}. But foreigners entry from other countries need to provide COVID-19 testing with negative results.

\subsection*{Universal use of face masks}

In contrast to European and American countries, the Taiwan government considered face masks one of the most important items of personal protective equipment (PPE) for reducing COVID-19 transmission. In order to make sure every resident had access to face masks, at the beginning of the outbreak (i.e. January 24\textsuperscript{th}, 2020) the Taiwan government banned their export and requisitioned a huge increase in local production. The daily production capacity of face mask manufacturers in Taiwan before the outbreak was 1.88 million pieces \cite{moea2020}, but currently, Taiwan is able to produce more than 15 million per day \cite{moea2020daily}. Moreover, starting from February 6\textsuperscript{th}, 2020, the government implemented a name-based rationing system for face masks to curb panic-buying and to ensure the universal face-covering of all residents in Taiwan.

\subsection*{Public disclosure of COVID-19 information}

Besides its universal masking policy, border controls and quarantine policies, Taiwan's success in terms of controlling the epidemic can also be attributed to its information dissemination and disclosure strategies. On January 20\textsuperscript{th}, 2020, the Central Epidemic Command Center (CECC) was initiated. When the first confirmed case was corroborated on January 22\textsuperscript{nd}, the CECC held press conferences every day to report on the epidemic and to offer self-protection information to citizens. The frequency of these briefings was reduced to once a week from June 8\textsuperscript{th}, 2020, following a consecutive 8 weeks of no local confirmed cases.

Specifically, the CECC reported newly confirmed cases, cumulative confirmed cases, new death cases and recovered cases every day. The CECC also set up an on-line system for citizens to find out daily data on COVID-19 cases relevant to different counties \cite{tcdc_infectious}. In addition, when specific symptoms (such as loss of taste, stroke, etc.) were noted, the CECC also released this information to the public, and whenever any local cases were discovered, it highlighted these during the press conferences with particular emphasis on the source and route of infection. The above information made citizens aware of the severity of the epidemic and helped them monitor their personal health status carefully \cite{wang2020development}.

\subsection*{Behavioral responses to COVID-19 information} \label{behavior}

Using Google Trends data, we find that the Taiwanese people responded to the announcement of the first confirmed case immediately by searching for information about the virus and personal protective equipment (PPE), such as face masks and sanitizer. Google trends data is powered by Google, provides the relative search interests of a given keyword made to Google at a given time period and location \cite{gtdaya}. Note that instead of showing absolute search volume, Google Trends only provides a relative measure for daily search volume ranging from 0--100, where the numbers represent the search volume relative to the highest point. A value of 100 is the peak popularity of the term, and a value of 50 means half as popular. In order to match the frequency of healthcare data, we aggregate daily data to the weekly level.

Fig \ref{google_trend}A suggests that the search intensity of the keywords ``Coronavirus'' nearly reached 250 in the week of the first confirmed case announcement. Moreover, this search intensity jumped more than double and reached its peak when the first local COVID-19 case was reported. We also find that PPE-related (i.e. face mask and sanitizer) searches also peaked after the announcement of the first local COVID-19 case (See Fig \ref{google_trend}C and \ref{google_trend}E). Due to the painful experience of the 2003 outbreak of SARS \cite{bennett2015learning}, both the Taiwanese government and its people responded to the first COVID-19 case very quickly indeed \cite{chen2005sars}.

\begin{figure}[!h]
\caption{{\bf Google search intensity for COVID-19 related keywords: Taiwan and US (weekly).}
A: Coronavirus, Taiwan. B: Coronavirus, US. C: Mask, Taiwan. D: Mask, US. E: Sanitizer, Taiwan. F: Sanitizer, US. The figures are constructed by using Google Trends data. Google Trends only provides a relative measure for daily search volume ranging from 0--100. In order to match the frequency of healthcare data, we aggregate daily data to the weekly level. For Taiwan's keywords, we use the equivalent term in Chinese for Coronavirus, mask, and sanitizer as the keywords.}
\label{google_trend}
\includegraphics[width=\textwidth]{figures/FigA1.eps}
\end{figure}

Not every country responded to the first COVID-19 case in such a way, with the United States being a counterexample. Consistent with Bento et al. \cite{bento2020evidence}, Fig \ref{google_trend}B, \ref{google_trend}D and \ref{google_trend}F indicates that the information-seeking behavior of the American people was in fact immediate following the first COVID-19 case, which was reported on January 21\textsuperscript{st}, 2020. However, in contrast to Taiwan, the peak of the relative search volume for COVID-19 and PPE-related key words happened on the 7\textsuperscript{th} week (i.e. March 8\textsuperscript{th} to 14\textsuperscript{th}) after the first confirmed case, because the US government verified this case was COVID-19 on March 1\textsuperscript{st}. In addition, the search intensity for face masks (see Fig \ref{google_trend}D) peaked after the Center for Disease Control and Prevention (CDC) recommended that people wearing a face mask (April 3\textsuperscript{rd}) would be an effective way to prevent COVID-19 transmission on April 5\textsuperscript{th} to April 11\textsuperscript{th} (i.e. 11 weeks after first confirmed case) \cite{geggel2020everyone}. Fig~\ref{google_trend_day} shows the daily trends in search index, The patterns are similar to the weekly trends. Since the United States is a large country, it is possible that people only responded to local cases. In Fig~\ref{google_trend_sub}, we also find a similar pattern in search behavior, using Google Trends data for Washington State or Seattle, where the first COVID-19 cases happened.

\begin{figure}[!h]
\caption{{\bf Google search intensity for COVID-19 related keywords: Taiwan and US (daily).}
A: Coronavirus, Taiwan. B: Coronavirus, US. C: Mask, Taiwan. D: Mask, US. E: Sanitizer, Taiwan. F: Sanitizer, US. The figures are constructed by using Google Trends data. Google Trends only provides a relative measure for daily search volume ranging from 0--100. In order to match the frequency of healthcare data, we aggregate daily data to the weekly level. For Taiwan's keywords, we use the equivalent term in Chinese for Coronavirus, mask, and sanitizer as the keywords.}
\label{google_trend_day}
\includegraphics[width=\textwidth]{figures/FigA2.eps}
\end{figure}

\begin{figure}[!h]
\caption{{\bf Google search intensity for COVID-19 related keywords: Washington and Seattle (weekly).}
A: Coronavirus, Washington. B: Coronavirus, Seattle. C: Mask, Washington. D: Mask, Seattle. E: Sanitizer, Washington. F: Sanitizer, Seattle. The figures are constructed by using Google Trends data. The daily search volume ranging from 0--100. For Taiwan's keywords, we use the equivalent term in Chinese for Coronavirus, mask, and sanitizer as the keywords.}
\label{google_trend_sub}
\includegraphics[width=\textwidth]{figures/FigA3.eps}
\end{figure}

According to a survey conducted by the National Taipei University of Nursing and Health Sciences in April, 97.5\% of Taiwanese thought that coronavirus is a serious disease, and over 90\% of the interviewees correctly answered questions regarding how the virus spreads and prevention measures \cite{taiwanhot2020}. Fig~\ref{yougov} in the Online Appendix shows the percentage of people who say they are wearing face mask when in public places across time, surveyed by YouGov \cite{Smith2020International}. The figure shows that as early as in February, over 80\% of Taiwanese said that they were wearing a face mask in a public space. Further, the portion of people wearing masks remains high through the time. In contrast, only 7\% of Americans said they had worn a face mask in early March, and the proportion began raised to half only until mid-April. All of these results are consistent with the patterns seen in Google Trends data, suggesting that the Taiwanese people have responded to COVID-19 in a rapid and proactive way.

\begin{figure}[!h]
\caption{{\bf Share of people wearing a face mask when in public space.}
Data source is from YouGov \cite{Smith2020International}.}
\includegraphics[width=\textwidth]{figures/FigA4.eps}
\label{yougov}
\end{figure}	

\clearpage
\newpage
\nolinenumbers
\begin{thebibliography}{10}

\bibitem{reuters2020}
Taiwan celebrates equality, coronavirus success in {Asia's} largest pride march. Reuters [Internet] 2020 Oct 31. [cited 2022 Mar 24];.
\newblock Available from:
  \url{https://www.reuters.com/article/uk-gay-pride-taiwan-idUKKBN27G0CM}.

\bibitem{nyt2021covid}
{Covid}? What {Covid}? {Taiwan} Thrives as a bubble of normality. {The New York Times} [Internet] 2021 Mar 13. [cited 2022 Mar 24];.
\newblock Available from:
  \url{https://www.nytimes.com/2021/03/13/world/asia/taiwan-covid.html}.

\bibitem{nyt2021taiwan}
Taiwan, a {Covid-19} outlier, is selling something scarce: life without fear of the virus. {The New York Times} [Internet] 2021 Mar 13. [cited 2022 Mar 24];.
\newblock Available from:
  \url{https://www.nytimes.com/2021/03/13/world/taiwan-a-covid-19-outlier-is-selling-something-scarce-life-without-fear-of-the-virus.html}.

\bibitem{cnn2020taiwan}
Taiwan just went 200 days without a locally transmitted {Covid}-19 case. Here's how they did it. {CNN} [Internet] 2020 Oct 29. [cited 2022 Mar 24]; 2020.
\newblock Available from:
  \url{https://www.cnn.com/2020/10/29/asia/taiwan-covid-19-intl-hnk}.

\bibitem{cnn2020taiwans}
Taiwan's coronavirus response is among the best globally. {CNN} [Internet] 2020 Dec 2. [cited 2022 Mar 24];.
\newblock Available from:
  \url{https://www.cnn.com/2020/04/04/asia/taiwan-coronavirus-response-who-intl-hnk/index.html}.

\bibitem{economist2020}
Covid-19 has ravaged economies all over the world---but not {Taiwan’s}. Economist [Internet] 2020 Dec 2. [cited 2022 Mar 24];.
\newblock Available from:
  \url{https://www.economist.com/asia/2020/12/02/covid-19-has-ravaged-economies-all-over-the-world-but-not-taiwans}.

\bibitem{lowy2021}
Lowy Institute. Covid Performance Index [Internet]. 2021 [updated 2021 Mar 13; cited 2022 Mar 24];.
\newblock Available from:
  \url{https://interactives.lowyinstitute.org/features/covid-performance/}.

\bibitem{moea2020}
Ministry of Economic Affairs. The production and supply of masks are secured, please do not need to over panic and hoard masks [Internet]. 2020 [updated 2020 Jan 22; cited 2022 Mar 24];.
\newblock Available from:
  \url{https://www.moea.gov.tw/MNS/populace/news/News.aspx?kind=1\&menu_id=40\&news_id=88545}.

\bibitem{moea2020daily}
Ministry of Economic Affairs. The daily production capacity of masks is 15 million pieces is the production goal, not the production limit [Internet]. 2020 [updated 2020 Apr 10; cited 2022 Mar 24];.
\newblock Available from:
  \url{https://www.moea.gov.tw/MNS/populace/news/News.aspx?kind=9\&menu_id=22333\&news_id=89290}.

\bibitem{tcdc_infectious}
Taiwan Centers for Disease Control. Infectious disease statistics query system [Internet]. 2022 [updated 2022 Mar 24; cited 2022 Mar 24];.
\newblock Available from:
  \url{https://nidss.cdc.gov.tw/Home/Index?aspxerrorpath=/ch/NIDSS/_DiseaseMap.aspx}.

\bibitem{wang2020development}
Wang YH.
\newblock Development trend of convergence of communication and communication industry investigation and analysis---Radio and {TV} market survey report.
\newblock National Communications Commission Organization; 2020.

\bibitem{gtdaya}
Google. Google trends [Internet]. 2022 [updated 2022 Mar 24; cited 2022 Mar 24];.
\newblock Available from: \url{https://trends.google.com.tw/}.

\bibitem{bennett2015learning}
Bennett D, Chiang CF, Malani A.
\newblock Learning during a crisis: The {SARS} epidemic in {Taiwan}.
\newblock Journal of Development Economics. 2015;112:1--18.

\bibitem{chen2005sars}
Chen KT, Twu SJ, Chang HL, Wu YC, Chen CT, Lin TH, et~al.
\newblock {SARS} in {Taiwan}: an overview and lessons learned.
\newblock International Journal of Infectious Diseases. 2005;9(2):77--85.

\bibitem{bento2020evidence}
Bento AI, Nguyen T, Wing C, Lozano-Rojas F, Ahn YY, Simon K.
\newblock Evidence from internet search data shows information-seeking responses to news of local {COVID}-19 cases.
\newblock Proceedings of the National Academy of Sciences. 2020;117(21):11220--2.

\bibitem{geggel2020everyone}
Geggel L.
\newblock Everyone should wear face 'masks' in public, CDC now recommends.
\newblock Live Science [Internet]. 2020;.

\bibitem{taiwanhot2020}
National Taipei University of Nursing and Health Sciences released a poll comparing the SARS and Covid-19 epidemics.
\newblock Taiwan Hot [Internet];.

\bibitem{Smith2020International}
Smith M.
\newblock International {COVID-19} tracker update: 18 {May}.
\newblock National Communications Commission Organization; 2020.

\end{thebibliography}

\end{document}
