# Supplementary material for: Measuring voluntary responses in healthcare utilization during the COVID-19 pandemic: Evidence from Taiwan
Source: PLoS One. 2022 Dec 8;17(12):e0271810. doi: 10.1371/journal.pone.0271810 (PMC9731448; doi:10.1371/journal.pone.0271810)
Supplement: S2 File — (ZIP) [file pone.0271810.s002.zip › COVID_health_S2_File.tex]

%!TEX TS-program = xelatex  
%!TEX encoding = UTF-8 Unicode  

%%% Package and setting from template
\documentclass[10pt,letterpaper]{article}
\usepackage[top=0.85in,left=2.75in,footskip=0.75in]{geometry}
% amsmath and amssymb packages, useful for mathematical formulas and symbols
\usepackage{amsmath,amssymb}
% Use adjustwidth environment to exceed column width (see example table in text)
\usepackage{changepage}
% Use Unicode characters when possible
\usepackage[utf8x]{inputenc}
% textcomp package and marvosym package for additional characters
\usepackage{textcomp,marvosym}
% cite package, to clean up citations in the main text. Do not remove.
\usepackage{cite}
% Use nameref to cite supporting information files (see Supporting Information section for more info)
\usepackage{nameref,hyperref}
% line numbers
\usepackage[right]{lineno}
% ligatures disabled
\usepackage{microtype}
\DisableLigatures[f]{encoding = *, family = * }
% color can be used to apply background shading to table cells only
\usepackage[table]{xcolor}
% array package and thick rules for tables
\usepackage{array}
% create "+" rule type for thick vertical lines
\newcolumntype{+}{!{\vrule width 2pt}}
% create \thickcline for thick horizontal lines of variable length
\newlength\savedwidth
\newcommand\thickcline[1]{%
  \noalign{\global\savedwidth\arrayrulewidth\global\arrayrulewidth 2pt}%
  \cline{#1}%
  \noalign{\vskip\arrayrulewidth}%
  \noalign{\global\arrayrulewidth\savedwidth}%
}
% \thickhline command for thick horizontal lines that span the table
\newcommand\thickhline{\noalign{\global\savedwidth\arrayrulewidth\global\arrayrulewidth 2pt}%
\hline
\noalign{\global\arrayrulewidth\savedwidth}}
% Remove comment for double spacing
\usepackage{setspace} 
\doublespacing
% Text layout
\raggedright
\setlength{\parindent}{0.5cm}
\textwidth 5.25in 
\textheight 8.75in
% Bold the 'Figure #' in the caption and separate it from the title/caption with a period
% Captions will be left justified
\usepackage[aboveskip=1pt,labelfont=bf,labelsep=period,justification=raggedright,singlelinecheck=off]{caption}
\renewcommand{\figurename}{Fig}
% Use the PLoS provided BiBTeX style
\bibliographystyle{plos2015}
% Remove brackets from numbering in List of References
\makeatletter
\renewcommand{\@biblabel}[1]{\quad#1.}
\makeatother
% Header and Footer with logo
\usepackage{lastpage,fancyhdr,graphicx}
\usepackage{epstopdf}
%\pagestyle{myheadings}
\pagestyle{fancy}
\fancyhf{}
%\setlength{\headheight}{27.023pt}
%\lhead{\includegraphics[width=2.0in]{PLOS-submission.eps}}
\rfoot{\thepage/\pageref{LastPage}}
\renewcommand{\headrulewidth}{0pt}
\renewcommand{\footrule}{\hrule height 2pt \vspace{2mm}}
\fancyheadoffset[L]{2.25in}
\fancyfootoffset[L]{2.25in}
\lfoot{\today}
%% Include all macros below
\newcommand{\lorem}{{\bf LOREM}}
\newcommand{\ipsum}{{\bf IPSUM}}

%%% Packages from authors
\usepackage{threeparttable}
\usepackage{booktabs} % for much better looking tables
\usepackage{longtable}

%%% END MACROS SECTION


\begin{document}

\setcounter{table}{0}
\renewcommand{\thetable}{B\arabic{table}}
\setcounter{figure}{0}
\renewcommand{\thefigure}{B\arabic{figure}}

\section*{S2 Appendix. Additional results}

\begin{table}[!ht]
\begin{adjustwidth}{-0.5in}{0in} % Comment out/remove adjustwidth environment if table fits in text column.
\centering
\newcolumntype{C}{>{\centering\arraybackslash}X}

\caption{Poisson estimated coefficient (DID design)}
\label{did_table}
\renewcommand{\arraystretch}{1.25}
\setlength{\tabcolsep}{1mm}{}
\begin{threeparttable}
{\footnotesize
\begin{tabular}{@{}lcccccccc@{}}

\toprule
& (1) & (2) & (3) & (4) & (5) & (6) & (7) & (8) \\ \cmidrule(r){2-5} \cmidrule(l){6-9} & \multicolumn{4}{c}{Outpatient Care} & \multicolumn{4}{c}{Inpatient Care} \\
\midrule
\midrule \multicolumn{9}{@{}l@{}}{\textbf{Panel A:} All diseases} \\
$Y_{2020} \times Post$&--0.14***&--0.13***&--0.14***&--0.14***&--0.05***&--0.04**&--0.05&--0.04 \\
&(0.01)&(0.02)&(0.02)&(0.02)&(0.00)&(0.01)&(0.03)&(0.03) \\
\midrule \multicolumn{9}{@{}l@{}}{\textbf{Panel B:} ILI diseases} \\
$Y_{2020} \times Post$&--0.46***&--0.47***&--0.47***&--0.48***&--0.51***&--0.52***&--0.51***&--0.50*** \\
&(0.04)&(0.04)&(0.04)&(0.04)&(0.02)&(0.05)&(0.07)&(0.06) \\
\midrule \multicolumn{9}{@{}l@{}}{\textbf{Panel C:} Non-ILI diseases} \\
$Y_{2020} \times Post$&--0.10***&--0.10***&--0.11***&--0.11***&--0.02***&--0.01&--0.02&--0.02 \\
&(0.00)&(0.02)&(0.02)&(0.02)&(0.00)&(0.02)&(0.03)&(0.03) \\
\midrule \midrule 
Observation & \multicolumn{8}{c}{8,008} \\ Basic control & \checkmark & \checkmark & \checkmark & \checkmark & \checkmark & \checkmark& \checkmark & \checkmark  \\ Demographic variables & & \checkmark & \checkmark & & & \checkmark & \checkmark &  \\ Weather variables & & \checkmark & \checkmark & \checkmark & & \checkmark & \checkmark & \checkmark \\ County fixed effect & & & \checkmark & \checkmark & & & \checkmark & \checkmark \\ County-by-year fixed effect & & & & \checkmark & & & & \checkmark \\ County-by-week fixed effect & & & & \checkmark & & & & \checkmark \\ County specific time trend & & & & \checkmark & & & & \checkmark \\
\bottomrule 

\end{tabular}
}
\begin{tablenotes}
\vspace{1em}
\begin{singlespace*}
\scriptsize \textit{Note:} This table shows the estimated $\gamma_{0}$ (i.e. the coefficient on $Year_{2020} \times Post_{d}$) in the equation (1), which is a Poisson regression. Sample period is 2014--2020. \textit{Basic Control} includes the year fixed effect, the week fixed effect and various holiday dummies such as, New Year Eve, New Year, Lunar New Year, Peace Memorial Day, Qing-Ming Festival, Labor's Day, and Dragon Boat Festival, Moon Festival, and National Day. \textit{Demographic variables} includes annually county-level age structure, sex ratio, educational attainment. \textit{Weather variables} includes weekly county-level temperatures and precipitation. All regressions are weighted by the monthly population size of a county. Robust standard errors clustered at the year-week and county levels are reported in parentheses. \\ $^{*} p < 0.05 ~~^{**} p < 0.01 ~~^{***} p < 0.001$
\end{singlespace*}
\end{tablenotes}
\end{threeparttable}
\end{adjustwidth}
\end{table}

\begin{table}[!ht]
\begin{adjustwidth}{-0.5in}{0in} % Comment out/remove adjustwidth environment if table fits in text column.
\centering
\newcolumntype{C}{>{\centering\arraybackslash}X}

\caption{Poisson estimated coefficient (multi-period DID design)}
\label{did_table2_coef}
\renewcommand{\arraystretch}{1.25}
\setlength{\tabcolsep}{1mm}{}
\begin{threeparttable}
{\footnotesize
\begin{tabular}{@{}lcccccccc@{}}

\toprule
& (1) & (2) & (3) & (4) & (5) & (6) & (7) & (8) \\ \cmidrule(r){2-5} \cmidrule(l){6-9} & \multicolumn{4}{c}{Outpatient Care} & \multicolumn{4}{c}{Inpatient Care} \\
\midrule
\midrule \multicolumn{9}{@{}l@{}}{\textbf{Panel A:} All diseases} \\
$Y_{2020} \times Pandemic$&--0.21***&--0.19***&--0.21***&--0.21***&--0.12***&--0.10***&--0.12***&--0.11*** \\
&(0.01)&(0.02)&(0.02)&(0.02)&(0.00)&(0.02)&(0.03)&(0.03) \\
$Y_{2020} \times CovidFree$&--0.09***&--0.08***&--0.09***&--0.09***&--0.01**&0.00&--0.01&--0.00 \\
&(0.01)&(0.02)&(0.02)&(0.02)&(0.00)&(0.01)&(0.03)&(0.03) \\
\midrule \multicolumn{9}{@{}l@{}}{\textbf{Panel B:} ILI diseases} \\
$Y_{2020} \times Pandemic$&--0.55***&--0.56***&--0.57***&--0.57***&--0.53***&--0.54***&--0.53***&--0.52*** \\
&(0.06)&(0.06)&(0.06)&(0.06)&(0.05)&(0.06)&(0.08)&(0.07) \\
$Y_{2020} \times CovidFree$&--0.38***&--0.39***&--0.40***&--0.40***&--0.50***&--0.50***&--0.49***&--0.49*** \\
&(0.03)&(0.03)&(0.04)&(0.04)&(0.02)&(0.05)&(0.07)&(0.06) \\
\midrule \multicolumn{9}{@{}l@{}}{\textbf{Panel C:} Non-ILI diseases} \\
$Y_{2020} \times Pandemic$&--0.17***&--0.16***&--0.17***&--0.17***&--0.09***&--0.07***&--0.09**&--0.08** \\
&(0.01)&(0.02)&(0.02)&(0.02)&(0.00)&(0.02)&(0.03)&(0.03) \\
$Y_{2020} \times CovidFree$&--0.06***&--0.06**&--0.07***&--0.07***&0.02***&0.03&0.02&0.02 \\
&(0.01)&(0.02)&(0.02)&(0.02)&(0.00)&(0.02)&(0.03)&(0.03) \\
\midrule \midrule 
Observation & \multicolumn{8}{c}{8,008} \\ Basic control & \checkmark & \checkmark & \checkmark & \checkmark & \checkmark & \checkmark& \checkmark & \checkmark  \\ Demographic variables & & \checkmark & \checkmark & & & \checkmark & \checkmark &  \\ Weather variables & & \checkmark & \checkmark & \checkmark & & \checkmark & \checkmark & \checkmark \\ County fixed effect & & & \checkmark & \checkmark & & & \checkmark & \checkmark \\ County-by-year fixed effect & & & & \checkmark & & & & \checkmark \\ County-by-week fixed effect & & & & \checkmark & & & & \checkmark \\ County specific time trend & & & & \checkmark & & & & \checkmark \\
\bottomrule 

\end{tabular}
}
\begin{tablenotes}
\vspace{1em}
\begin{singlespace*}
\scriptsize \textit{Note:} This table shows the estimated $\gamma_{1}$ (i.e. the coefficient on $Year_{2020} \times Pandemic_{d}$) and $\gamma_{2}$ (i.e. the coefficient on $Year_{2020} \times CovidFree_{d}$) in the equation (2), which is a Poisson regression. Sample period is 2014--2020. \textit{Basic Control} includes the year fixed effect, the week fixed effect and various holiday dummies such as, New Year Eve, New Year, Lunar New Year, Peace Memorial Day, Qing-Ming Festival, Labor's Day, and Dragon Boat Festival, Moon Festival, and National Day. \textit{Demographic variables} includes annually county-level age structure, sex ratio, educational attainment. \textit{Weather variables} includes weekly county-level temperatures and precipitation. All regressions are weighted by the monthly population size of a county. Robust standard errors clustered at the year-week and county levels are reported in parentheses. \\ $^{*} p < 0.05 ~~^{**} p < 0.01 ~~^{***} p < 0.001$
\end{singlespace*}
\end{tablenotes}
\end{threeparttable}
\end{adjustwidth}
\end{table}

\begin{table}[!ht]
\begin{adjustwidth}{-1in}{0in} % Comment out/remove adjustwidth environment if table fits in text column.
\centering
\newcolumntype{C}{>{\centering\arraybackslash}X}

\caption{Robustness check: Clustering levels of standard errors (DID design)}
\label{did_table_app}
\renewcommand{\arraystretch}{1.25}
\setlength{\tabcolsep}{1mm}{}
\begin{threeparttable}
{\footnotesize
\begin{tabular}{@{}lcccccccc@{}}

\toprule
& (1) & (2) & (3) & (4) & (5) & (6) & (7) & (8) \\ \cmidrule(r){2-5} \cmidrule(l){6-9} & \multicolumn{4}{c}{Outpatient Care} & \multicolumn{4}{c}{Inpatient Care} \\
\midrule
\midrule \multicolumn{9}{@{}l@{}}{\textbf{Panel A:} All diseases} \\
$Y_{2020} \times Post$&0.87&0.88&0.87&0.87&0.95&0.96&0.95&0.96 \\
Cluster at county level&[0.86,0.89]&[0.87,0.89]&[0.86,0.88]&[0.86,0.88]&[0.90,1.00]&[0.91,1.01]&[0.91,1.00]&[0.91,1.01] \\
Cluster at year-week level&[0.84,0.91]&[0.84,0.92]&[0.87,0.87]&[0.84,0.90]&[0.91,0.99]&[0.92,1.01]&[0.91,0.99]&[0.92,1.00] \\
\midrule \multicolumn{9}{@{}l@{}}{\textbf{Panel B:} ILI diseases} \\
$Y_{2020} \times Post$&0.63&0.63&0.62&0.62&0.60&0.60&0.60&0.60 \\
Cluster at county level&[0.62,0.65]&[0.61,0.65]&[0.61,0.64]&[0.60,0.64]&[0.54,0.66]&[0.54,0.66]&[0.54,0.66]&[0.55,0.67] \\
Cluster at year-week level&[0.58,0.69]&[0.58,0.68]&[0.62,0.62]&[0.57,0.67]&[0.55,0.66]&[0.54,0.65]&[0.55,0.66]&[0.55,0.66] \\
\midrule \multicolumn{9}{@{}l@{}}{\textbf{Panel C:} Non-ILI diseases} \\
$Y_{2020} \times Post$&0.90&0.91&0.90&0.90&0.98&0.99&0.98&0.98 \\
Cluster at county level&[0.89,0.91]&[0.90,0.92]&[0.89,0.91]&[0.89,0.91]&[0.92,1.03]&[0.94,1.05]&[0.93,1.03]&[0.93,1.04] \\
Cluster at year-week level&[0.86,0.94]&[0.87,0.95]&[0.87,0.93]&[0.87,0.93]&[0.93,1.02]&[0.94,1.04]&[0.94,1.02]&[0.94,1.02] \\
\midrule \midrule 
Observation & \multicolumn{8}{c}{8,008} \\ Basic control & \checkmark & \checkmark & \checkmark & \checkmark & \checkmark & \checkmark& \checkmark & \checkmark  \\ Demographic variables & & \checkmark & \checkmark & & & \checkmark & \checkmark &  \\ Weather variables & & \checkmark & \checkmark & \checkmark & & \checkmark & \checkmark & \checkmark \\ County fixed effect & & & \checkmark & \checkmark & & & \checkmark & \checkmark \\ County-by-year fixed effect & & & & \checkmark & & & & \checkmark \\ County-by-week fixed effect & & & & \checkmark & & & & \checkmark \\ County specific time trend & & & & \checkmark & & & & \checkmark \\
\bottomrule 

\end{tabular}
}
\begin{tablenotes}
\vspace{1em}
\begin{singlespace*}
\scriptsize \textit{Note:} This table shows the incidence-rate ratios (IRR) for the estimated $\gamma_{0}$ (i.e. the coefficient on $Year_{2020} \times Post_{d}$) in the equation (1), which is a Poisson regression. Sample period is 2014--2020. \textit{Basic Control} includes the year fixed effect, the week fixed effect and various holiday dummies such as, New Year Eve, New Year, Lunar New Year, Peace Memorial Day, Qing-Ming Festival, Labor's Day, and Dragon Boat Festival, Moon Festival, and National Day. \textit{Demographic variables} includes annually county-level age structure, sex ratio, educational attainment. \textit{Weather variables} includes weekly county-level temperatures and precipitation. All regressions are weighted by the monthly population size of a county. Robust standard errors clustered at the year-week and county levels. 95\% CI computed reported in squared brackets. \\
\end{singlespace*}
\end{tablenotes}
\end{threeparttable}
\end{adjustwidth}
\end{table}

\begin{table}[!ht]
\begin{adjustwidth}{-1.5in}{0in} % Comment out/remove adjustwidth environment if table fits in text column.
\centering
\newcolumntype{C}{>{\centering\arraybackslash}X}

\caption{Robustness check: Clustering levels of standard errors (multi-period DID design)}
\label{did_table2_app}
\renewcommand{\arraystretch}{1.25}
\setlength{\tabcolsep}{1mm}{}
\begin{threeparttable}
{\footnotesize
\begin{tabular}{@{}lcccccccc@{}}

\toprule
& (1) & (2) & (3) & (4) & (5) & (6) & (7) & (8) \\ \cmidrule(r){2-5} \cmidrule(l){6-9} & \multicolumn{4}{c}{Outpatient Care} & \multicolumn{4}{c}{Inpatient Care} \\
\midrule
\midrule \multicolumn{9}{@{}l@{}}{\textbf{Panel A:} All diseases} \\
$Y_{2020} \times Pandemic$&0.81&0.82&0.81&0.81&0.89&0.90&0.89&0.90 \\
Cluster at county level&[0.80,0.83]&[0.81,0.84]&[0.80,0.83]&[0.80,0.83]&[0.84,0.93]&[0.86,0.95]&[0.85,0.93]&[0.85,0.94] \\
Cluster at year-week level&[0.78,0.85]&[0.78,0.87]&[0.78,0.85]&[0.78,0.85]&[0.84,0.93]&[0.86,0.95]&[0.85,0.93]&[0.85,0.94] \\
$Y_{2020} \times CovidFree$&0.92&0.92&0.91&0.91&0.99&1.00&0.99&1.00 \\
Cluster at county level&[0.90,0.93]&[0.91,0.93]&[0.90,0.92]&[0.90,0.92]&[0.94,1.05]&[0.95,1.05]&[0.94,1.05]&[0.94,1.05] \\
Cluster at year-week level&[0.88,0.95]&[0.88,0.96]&[0.88,0.94]&[0.88,0.94]&[0.95,1.03]&[0.96,1.05]&[0.95,1.03]&[0.96,1.04] \\
\midrule \multicolumn{9}{@{}l@{}}{\textbf{Panel B:} ILI diseases} \\
$Y_{2020} \times Pandemic$&0.57&0.57&0.57&0.56&0.59&0.58&0.59&0.59 \\
Cluster at county level&[0.56,0.59]&[0.55,0.59]&[0.55,0.58]&[0.55,0.58]&[0.52,0.66]&[0.52,0.65]&[0.52,0.66]&[0.53,0.66] \\
Cluster at year-week level&[0.51,0.65]&[0.51,0.64]&[0.57,0.57]&[0.50,0.64]&[0.52,0.66]&[0.52,0.66]&[0.52,0.66]&[0.53,0.67] \\
$Y_{2020} \times CovidFree$&0.68&0.68&0.67&0.67&0.61&0.60&0.61&0.61 \\
Cluster at county level&[0.66,0.70]&[0.65,0.70]&[0.65,0.69]&[0.65,0.69]&[0.55,0.67]&[0.55,0.67]&[0.55,0.67]&[0.56,0.67] \\
Cluster at year-week level&[0.64,0.73]&[0.63,0.72]&[0.67,0.67]&[0.62,0.71]&[0.55,0.67]&[0.55,0.67]&[0.55,0.67]&[0.55,0.67] \\
\midrule \multicolumn{9}{@{}l@{}}{\textbf{Panel C:} Non-ILI diseases} \\
$Y_{2020} \times Pandemic$&0.84&0.86&0.85&0.85&0.91&0.93&0.92&0.92 \\
Cluster at county level&[0.83,0.86]&[0.84,0.87]&[0.83,0.86]&[0.83,0.86]&[0.86,0.96]&[0.88,0.98]&[0.87,0.96]&[0.87,0.97] \\
Cluster at year-week level&[0.81,0.88]&[0.81,0.90]&[0.81,0.88]&[0.81,0.88]&[0.87,0.96]&[0.88,0.98]&[0.87,0.96]&[0.88,0.96] \\
$Y_{2020} \times CovidFree$&0.94&0.95&0.94&0.94&1.02&1.03&1.02&1.02 \\
Cluster at county level&[0.93,0.95]&[0.93,0.96]&[0.92,0.95]&[0.92,0.95]&[0.96,1.08]&[0.97,1.09]&[0.96,1.08]&[0.97,1.08] \\
Cluster at year-week level&[0.90,0.98]&[0.90,0.99]&[0.90,0.97]&[0.90,0.97]&[0.98,1.06]&[0.98,1.08]&[0.98,1.06]&[0.98,1.06] \\
\midrule \midrule 
Observation & \multicolumn{8}{c}{8,008} \\ Basic control & \checkmark & \checkmark & \checkmark & \checkmark & \checkmark & \checkmark& \checkmark & \checkmark  \\ Demographic variables & & \checkmark & \checkmark & & & \checkmark & \checkmark &  \\ Weather variables & & \checkmark & \checkmark & \checkmark & & \checkmark & \checkmark & \checkmark \\ County fixed effect & & & \checkmark & \checkmark & & & \checkmark & \checkmark \\ County-by-year fixed effect & & & & \checkmark & & & & \checkmark \\ County-by-week fixed effect & & & & \checkmark & & & & \checkmark \\ County specific time trend & & & & \checkmark & & & & \checkmark \\
\bottomrule 

\end{tabular}
}
\begin{tablenotes}
\vspace{1em}
\begin{singlespace*}
\scriptsize \textit{Note:} This table shows the incidence-rate ratios (IRR) for the estimated $\gamma_{1}$ (i.e. the coefficient on $Year_{2020} \times Pandemic_{d}$) and $\gamma_{2}$ (i.e. the coefficient on $Year_{2020} \times CovidFree_{d}$) in the equation (2), which is a Poisson regression. Sample period is 2014--2020. \textit{Basic Control} includes the year fixed effect, the week fixed effect and various holiday dummies such as, New Year Eve, New Year, Lunar New Year, Peace Memorial Day, Qing-Ming Festival, Labor's Day, and Dragon Boat Festival, Moon Festival, and National Day. \textit{Demographic variables} includes annually county-level age structure, sex ratio, educational attainment. \textit{Weather variables} includes weekly county-level temperatures and precipitation. All regressions are weighted by the monthly population size of a county. Robust standard errors clustered at the year-week and county levels. 95\% CI reported in squared brackets. \\ 
\end{singlespace*}
\end{tablenotes}
\end{threeparttable}
\end{adjustwidth}
\end{table}

\begin{table}[!ht]
\begin{adjustwidth}{-1in}{0in} % Comment out/remove adjustwidth environment if table fits in text column.
\centering
\newcolumntype{C}{>{\centering\arraybackslash}X}

\caption{Robustness check: Unweighted regressions (DID design)}
\label{did_table}
\renewcommand{\arraystretch}{1.25}
\setlength{\tabcolsep}{1mm}{}
\begin{threeparttable}
{\footnotesize
\begin{tabular}{@{}lcccccccc@{}}

\toprule
& (1) & (2) & (3) & (4) & (5) & (6) & (7) & (8) \\ \cmidrule(r){2-5} \cmidrule(l){6-9} & \multicolumn{4}{c}{Outpatient Care} & \multicolumn{4}{c}{Inpatient Care} \\
\midrule
\midrule \multicolumn{9}{@{}l@{}}{\textbf{Panel A:} All diseases} \\
$Y_{2020} \times Post$&0.88***&0.89***&0.88***&0.87***&0.95***&0.96&0.95&0.95 \\
&[0.87,0.89]&[0.85,0.94]&[0.84,0.91]&[0.84,0.91]&[0.94,0.96]&[0.91,1.01]&[0.89,1.01]&[0.90,1.01] \\
\midrule \multicolumn{9}{@{}l@{}}{\textbf{Panel B:} ILI diseases} \\
$Y_{2020} \times Post$&0.65***&0.65***&0.64***&0.64***&0.57***&0.57***&0.57***&0.57*** \\
&[0.61,0.70]&[0.60,0.70]&[0.59,0.69]&[0.59,0.69]&[0.48,0.68]&[0.48,0.68]&[0.46,0.70]&[0.46,0.70] \\
\midrule \multicolumn{9}{@{}l@{}}{\textbf{Panel C:} Non-ILI diseases} \\
$Y_{2020} \times Post$&0.91***&0.92***&0.90***&0.90***&0.98***&0.99&0.98&0.99 \\
&[0.90,0.91]&[0.88,0.96]&[0.87,0.94]&[0.87,0.94]&[0.98,0.98]&[0.93,1.04]&[0.93,1.04]&[0.93,1.04] \\
\midrule \midrule 
Observation & \multicolumn{8}{c}{8,008} \\ Basic control & \checkmark & \checkmark & \checkmark & \checkmark & \checkmark & \checkmark& \checkmark & \checkmark  \\ Demographic variables & & \checkmark & \checkmark & & & \checkmark & \checkmark &  \\ Weather variables & & \checkmark & \checkmark & \checkmark & & \checkmark & \checkmark & \checkmark \\ County fixed effect & & & \checkmark & \checkmark & & & \checkmark & \checkmark \\ County-by-year fixed effect & & & & \checkmark & & & & \checkmark \\ County-by-week fixed effect & & & & \checkmark & & & & \checkmark \\ County specific time trend & & & & \checkmark & & & & \checkmark \\
\bottomrule 

\end{tabular}
}
\begin{tablenotes}
\vspace{1em}
\begin{singlespace*}
\scriptsize \textit{Note:} This table shows the incidence-rate ratios (IRR) for the estimated $\gamma_{0}$ (i.e. the coefficient on $Year_{2020} \times Post_{d}$) in the equation (1), which is a Poisson regression. Sample period is 2014--2020. \textit{Basic Control} includes the year fixed effect, the week fixed effect and various holiday dummies such as, New Year Eve, New Year, Lunar New Year, Peace Memorial Day, Qing-Ming Festival, Labor's Day, and Dragon Boat Festival, Moon Festival, and National Day. \textit{Demographic variables} includes annually county-level age structure, sex ratio, educational attainment. \textit{Weather variables} includes weekly county-level temperatures and precipitation. Robust standard errors clustered at the year-week and county levels. 95\% CI reported in squared brackets. \\ $^{*} p < 0.05 ~~^{**} p < 0.01 ~~^{***} p < 0.001$
\end{singlespace*}
\end{tablenotes}
\end{threeparttable}
\end{adjustwidth}
\end{table}

\begin{table}[!ht]
\begin{adjustwidth}{-1in}{0in} % Comment out/remove adjustwidth environment if table fits in text column.
\centering
\newcolumntype{C}{>{\centering\arraybackslash}X}

\caption{Robustness check: Unweighted regressions (multi-period DID Design)}
\label{did_table2}
\renewcommand{\arraystretch}{1.25}
\setlength{\tabcolsep}{1mm}{}
\begin{threeparttable}
{\footnotesize
\begin{tabular}{@{}lcccccccc@{}}

\toprule
& (1) & (2) & (3) & (4) & (5) & (6) & (7) & (8) \\ \cmidrule(r){2-5} \cmidrule(l){6-9} & \multicolumn{4}{c}{Outpatient Care} & \multicolumn{4}{c}{Inpatient Care} \\
\midrule
\midrule \multicolumn{9}{@{}l@{}}{\textbf{Panel A:} All diseases} \\
$Y_{2020} \times Pandemic$&0.83***&0.84***&0.82***&0.82***&0.89***&0.90***&0.90***&0.90*** \\
&[0.82,0.84]&[0.80,0.89]&[0.79,0.86]&[0.79,0.86]&[0.89,0.90]&[0.85,0.95]&[0.84,0.95]&[0.85,0.96] \\
$Y_{2020} \times CovidFree$&0.92***&0.93**&0.91***&0.91***&0.99***&0.99&0.99&0.99 \\
&[0.91,0.93]&[0.89,0.97]&[0.88,0.95]&[0.88,0.95]&[0.98,0.99]&[0.94,1.05]&[0.93,1.05]&[0.93,1.05] \\
\midrule \multicolumn{9}{@{}l@{}}{\textbf{Panel B:} ILI diseases} \\
$Y_{2020} \times Pandemic$&0.59***&0.59***&0.58***&0.58***&0.54***&0.54***&0.54***&0.54*** \\
&[0.53,0.66]&[0.52,0.66]&[0.51,0.65]&[0.51,0.65]&[0.45,0.65]&[0.44,0.66]&[0.43,0.67]&[0.43,0.68] \\
$Y_{2020} \times CovidFree$&0.71***&0.70***&0.69***&0.69***&0.59***&0.60***&0.59***&0.59*** \\
&[0.67,0.74]&[0.66,0.75]&[0.65,0.74]&[0.64,0.74]&[0.50,0.71]&[0.50,0.72]&[0.48,0.73]&[0.47,0.73] \\
\midrule \multicolumn{9}{@{}l@{}}{\textbf{Panel C:} Non-ILI diseases} \\
$Y_{2020} \times Pandemic$&0.86***&0.88***&0.86***&0.86***&0.93***&0.93*&0.93*&0.93* \\
&[0.85,0.86]&[0.84,0.92]&[0.82,0.89]&[0.82,0.89]&[0.92,0.93]&[0.88,0.99]&[0.88,0.99]&[0.88,0.99] \\
$Y_{2020} \times CovidFree$&0.94***&0.96*&0.94***&0.94***&1.02***&1.02&1.02&1.02 \\
&[0.93,0.95]&[0.92,1.00]&[0.90,0.97]&[0.90,0.97]&[1.01,1.02]&[0.97,1.08]&[0.96,1.08]&[0.96,1.08] \\
\midrule \midrule 
Observation & \multicolumn{8}{c}{8,008} \\ Basic control & \checkmark & \checkmark & \checkmark & \checkmark & \checkmark & \checkmark& \checkmark & \checkmark  \\ Demographic variables & & \checkmark & \checkmark & & & \checkmark & \checkmark &  \\ Weather variables & & \checkmark & \checkmark & \checkmark & & \checkmark & \checkmark & \checkmark \\ County fixed effect & & & \checkmark & \checkmark & & & \checkmark & \checkmark \\ County-by-year fixed effect & & & & \checkmark & & & & \checkmark \\ County-by-week fixed effect & & & & \checkmark & & & & \checkmark \\ County specific time trend & & & & \checkmark & & & & \checkmark \\
\bottomrule 

\end{tabular}
}
\begin{tablenotes}
\vspace{1em}
\begin{singlespace*}
\scriptsize \textit{Note:} This table shows the incidence-rate ratios (IRR) for the estimated $\gamma_{1}$ (i.e. the coefficient on $Year_{2020} \times Pandemic_{d}$) and $\gamma_{2}$ (i.e. the coefficient on $Year_{2020} \times CovidFree_{d}$) in the equation (2), which is a Poisson regression. Sample period is 2014--2020. \textit{Basic Control} includes the year fixed effect, the week fixed effect and various holiday dummies such as, New Year Eve, New Year, Lunar New Year, Peace Memorial Day, Qing-Ming Festival, Labor's Day, and Dragon Boat Festival, Moon Festival, and National Day. \textit{Demographic variables} includes annually county-level age structure, sex ratio, educational attainment. \textit{Weather variables} includes weekly county-level temperatures and precipitation. Robust standard errors clustered at the year-week and county levels. 95\% CI reported in squared brackets. \\ $^{*} p < 0.05 ~~^{**} p < 0.01 ~~^{***} p < 0.001$
\end{singlespace*}
\end{tablenotes}
\end{threeparttable}
\end{adjustwidth}
\end{table}

\clearpage
\newpage
\begin{figure}[!ht]
\caption{{\bf Dynamic effects of COVID-19 outbreak on non-COVID-19 health utilization (Poisson estimated coefficient).}
A: Outpatient care: ILI diseases. B: Outpatient care: Non-ILI diseases. C: Inpatient care: ILI diseases. D: Inpatient care: Non-ILI diseases. 
This figure shows the estimated $\beta_{d}$ in equation (3). The dashed lines represent the corresponding 95\% confidence intervals. The horizontal axis denotes the number of weeks from the COVID-19 outbreak (i.e., the 4\textsuperscript{th} week in a year). The top (bottom) panel displays the results for outpatient (inpatient) care by disease type. Sample size is 8,008 and sample period is 2014--2020. }
\includegraphics[width=\textwidth]{figures/FigB1.eps}
\end{figure}

\end{document}
